# Supplementary material for: Translation, Cross-Cultural Adaptation and Psychometric Validation of the Romanian Version of the Boston Carpal Tunnel Questionnaire
Source: Diagnostics (Basel). 2025 Nov 28;15(23):3036. doi: 10.3390/diagnostics15233036 (PMC12691194; doi:10.3390/diagnostics15233036)
Supplement: Supplementary file 1 [file diagnostics-15-03036-s001.zip]

Archive with 1 entries (1 files):
- diagnostics-3998083-supplementary.pdf
